# Supplementary material for: Resting‐state functional magnetic resonance imaging versus task‐based activity for language mapping and correlation with perioperative cortical mapping
Source: Brain Behav. 2019 Sep 30;9(10):e01362. doi: 10.1002/brb3.1362 (PMC6790308; doi:10.1002/brb3.1362)
Supplement: Supplementary file 2 [file BRB3-9-e01362-s002.xlsx]

## Sheet: Sheet1
Thresholding	t > 0.0001; p < Inf; df = Inf; minimum extent = 0
Note	Table shows all local maxima separated by more than 10 mm. Regions were automatically labeled using the AnatomyToolbox atlas. x, y, and z =Montreal Neurological Institute (MNI) coordinates in the left-right, anterior-posterior, and inferior-superior dimensions, respectively.
Location	k	t-value	MNI Coordinates
Region Label			x	y	z
L Posterior-Medial Frontal	5883	16.5862	-4.5	7.5	61.5
R Posterior-Medial Frontal		11.3262	3	10.5	55.5
L Superior Medial Gyrus		11.0334	-6	13.5	46.5
L MCC		10.4338	-7.5	18	37.5
R ACC		8.65175	9	19.5	30
L Middle Temporal Gyrus	19790	15.9093	-55.5	-31.5	-1.5
L IFG (p. Opercularis)		13.0197	-48	13.5	19.5
L Putamen		12.9281	-19.5	1.5	9
L Insula Lobe		11.6131	-40.5	16.5	0
L IFG (p. Orbitalis)		11.591	-28.5	21	0
L IFG (p. Triangularis)		8.976	-51	26	17
L Superior Temporal Pole		8.358	-51	13	-8
R Middle Temporal Gyrus	10997	12.8521	52.5	-28.5	-1.5
R Caudate Nucleus		11.4415	19.5	13.5	10.5
R Insula Lobe		9.35843	46.5	10.5	-3
R Putamen		8.68532	21	6	1.5
R Superior Temporal Gyrus		8.5125	60	-6	-6
R Superior Temporal Pole		7.22	47	17	-14
R Cerebelum (VI)	6432	11.4207	31.5	-57	-28.5
R Cerebelum (Crus 1)		10.1304	19.5	-69	-30
R Cerebelum (Crus2)		9.86454	22.5	-75	-42
R Cerebelum (VIII)		9.74325	27	-67.5	-58.5
R Cerebelum (VI)		8.98247	22.5	-57	-24
L Cerebelum (VI)	1742	9.44503	-28.5	-57	-30
L Cerebelum (Crus 1)		7.9077	-40.5	-58.5	-31.5
Location not in atlas		4.94802	-18	-64.5	-28.5
R Precentral Gyrus	778	8.18245	54	-3	42
R Precentral Gyrus		4.69198	42	-1.5	36
L Middle Frontal Gyrus	847	6.44972	-30	46.5	18
L Middle Frontal Gyrus		5.21349	-22.5	40.5	21
L Superior Frontal Gyrus		4.85368	-21	49.5	13.5
L Cerebelum (VIII)	489	5.73663	-27	-64.5	-57
